# Supplementary material for: Integrated Metabolomics and Transcriptomics Reveal Bitter Compounds and Synthetic Pathways in the Special-Germplasm Bitter-Tasting Dendrocalamus brandisii
Source: Plants (Basel). 2026 Feb 10;15(4):560. doi: 10.3390/plants15040560 (PMC12943958; doi:10.3390/plants15040560)
Supplement: Supplementary file 1 [file plants-15-00560-s001.zip]

Archive with 2 entries (2 files):
- Supplementary Figure.pdf
- Supplementary table.xlsx
