# Supplementary material for: Integrated Metabolomics and Transcriptomics Reveal Bitter Compounds and Synthetic Pathways in the Special-Germplasm Bitter-Tasting Dendrocalamus brandisii
Source: Plants (Basel). 2026 Feb 10;15(4):560. doi: 10.3390/plants15040560 (PMC12943958; doi:10.3390/plants15040560)
Supplement: Supplementary file 1 [file plants-15-00560-s001.zip › Supplementary table.xlsx]

## Sheet: S1
Tab.S1 Primer sequence list
Genes		Primer5’-3’	Tm(℃)	Product
Unigene0068432	F	GTAGGGATGGGGCAGAAGG	59.1	222bp
	R	TTTCTCCCTGTTGGCTTTGG	60.1
Unigene0011166	F	GGAGAGCAACGGCATCAGAA	60.9	236bp
	R	TGACGACCAACGACAGACC	56.6
Unigene0111799	F	ATCGGTCCACAGGCTTACAC	57.2	211bp
	R	TCAGGAACAGGAGGTGCTTG	58.2
Unigene0076077	F	CTGGGACACCTTCACTCACC	57.1	198bp
	R	CCATCTCTGTTGACTCCGCC	60.1
Unigene0014716	F	TGGGAGGAAAAGATAAGCGTG	59.6	281bp
	R	CACATCTTTCCCAGCAGTCC	57.6
Unigene0046234	F	GAAGTCTCCATTCCACCGCA	60.5	133bp
	R	GCTCTCTCTGTCTCCCCTCT	54.6
Unigene0002347	F	ACTCTGTGGAGGACGATGTTG	57.1	160bp
	R	TCACCCGCACCTGTTGTATC	58.8
Unigene0005919	F	TGGACTTGCCTGAGCACTAC	55.8	385bp
	R	CCGATGAACCCGATGACC	58.6
Unigene0017230	F	AAAGGGGAGTTGACCGTGTT	58.4	144bp
	R	CAGCAAGGCACAAAAGGCAG	61.8

## Sheet: S2
Tab.S2 Primer synthesis sequence list
Gene name		Primer5’-3’	Tm（℃）
4CL3	F	GACTCCGCCGTCGTATCAAT	57.9
	R	AAACCACCTCCTTTGCGACA	56.5
4CL4	F	GCATCCGCGGAGAACAAATC	57.9
	R	AGCCAACCGTCCTTGTCAAT	56.4
C4H	F	GTTCGGCGAGATCTTCCTCC	58.4
	R	TTGCCCGTGAAGATGTCGAA	57.5
PAL1	F	GGCTCTGGTCTCGCATCTAC	58.7
	R	GTGTGTAAGGTGGTCCGTGT	54.9
PAL2	F	TGTTTGCGCAGTTTTCGGAG	58.3
	R	GCCCTTGAAACCGTAGTCCA	56.4
PAL3	F	TGGACTACGGTTTCAAGGGC	56.4
	R	AGATGAGGCCAAGCGAGTTC	58.7
PAL4	F	CATGTACGAGCTGCCTTCCA	58.7
	R	TACACCGACCACCTAACCCA	55.5
PTAL	F	CACGGCATTGCAACGATCTAA	58.4
	R	CTAAGCCGTCCGAACACGAA	58.7
GAPDH	F	GTAGGGATGGGGCAGAAGG	55.9
	R	TTTCTCCCTGTTGGCTTTGG	55.6

## Sheet: S3
TabS3 Non-targeted metabolomics screening for metabolites associated with differences in bitterness
sample	Class	Formula	Db	Dbs
Salicylic acid	Phenolic acids	C7H6O3	665657	4551700
L-Isoleucine	Amino acids and derivatives	C6H13NO2	1.46123e+07	16178000
L-(+)-Arginine	Amino acids and derivatives	C6H14N4O2	4.33783e+07	2.83327e+07
L-Tryptophan	Amino acids and derivatives	C11H12N2O2	2.04847e+07	2.50573e+07
4-Hydroxybenzoic acid	Phenolic acids	C7H6O3	885120	7.49843e+06
Stearic Acid	Lipids	C18H36O2	55612000	3.96313e+07
L-(-)-Tyrosine	Amino acids and derivatives	C9H11NO3	2.81827e+06	1412000
p-Coumaric acid	Phenolic acids	C9H8O3	779027	4347000
N-Hydroxy tryptamine	Others	C10H12N2O	105427	4.15107e+06
Phenylalanine	Amino acids and derivatives	C9H11NO2	1.73903e+07	1.16823e+07

## Sheet: S4
id	Db-1_count	Db-2_count	Db-3_count	Dbs-1_count	Dbs-2_count	Dbs-3_count	Db-1_rpkm	Db-2_rpkm	Db-3_rpkm	Dbs-1_rpkm	Dbs-2_rpkm	Dbs-3_rpkm	Db_mean	Dbs_mean	log2(fc)	PValue	FDR	Symbol	Description	KEGG_A_class	KEGG_B_class	Pathway	K_ID	GO Component	GO Function	GO Process
Unigene0107202	244	235	223	944	810	638	4.16	4.14	4.28	15.89	15.95	14.32	4.19333333333333	15.3866666666667	1.8755113017662	3.94087808964618e-57	4.17046874021904e-55	4CL3	Os02g0177600, partial [Oryza sativa Japonica Group]	Metabolism;Metabolism;Metabolism;Metabolism;Metabolism	Global and overview maps;Global and overview maps;Biosynthesis of other secondary metabolites;Amino acid metabolism;Metabolism of cofactors and vitamins	ko01100//Metabolic pathways;ko01110//Biosynthesis of secondary metabolites;ko00940//Phenylpropanoid biosynthesis;ko00360//Phenylalanine metabolism;ko00130//Ubiquinone and other terpenoid-quinone biosynthesis	K01904;K01904;K01904;K01904;K01904	-	-	-
Unigene0008185	809	680	687	1555	1413	1114	12.79	11.13	12.24	24.29	25.84	23.21	12.0533333333333	24.4466666666667	1.02020558829648	1.01078785812764e-27	4.30213616188765e-26	4CL4	4-coumarate:CoA ligase [Bambusa emeiensis]	Metabolism;Metabolism;Metabolism;Metabolism;Metabolism	Global and overview maps;Global and overview maps;Biosynthesis of other secondary metabolites;Amino acid metabolism;Metabolism of cofactors and vitamins	ko01100//Metabolic pathways;ko01110//Biosynthesis of secondary metabolites;ko00940//Phenylpropanoid biosynthesis;ko00360//Phenylalanine metabolism;ko00130//Ubiquinone and other terpenoid-quinone biosynthesis	K01904;K01904;K01904;K01904;K01904	-	-	-
Unigene0003350	75	123	92	890	790	599	2	3.39	2.76	23.4	24.31	21	2.71666666666667	22.9033333333333	3.07564811858286	1.96332022493978e-83	3.50718627177296e-81	ZB8(PAL1)	Phenylalanine ammonia-lyase [Dichanthelium oligosanthes]	Metabolism;Metabolism;Metabolism;Metabolism	Global and overview maps;Global and overview maps;Biosynthesis of other secondary metabolites;Amino acid metabolism	ko01100//Metabolic pathways;ko01110//Biosynthesis of secondary metabolites;ko00940//Phenylpropanoid biosynthesis;ko00360//Phenylalanine metabolism	K10775;K10775;K10775;K10775	GO:0044424//intracellular part	GO:0016841//ammonia-lyase activity	GO:0006558//L-phenylalanine metabolic process;GO:0009699//phenylpropanoid biosynthetic process
Unigene0000100	651	613	568	4792	4211	3590	8.74	8.51	8.59	63.54	65.36	63.48	8.61333333333333	64.1266666666667	2.89628084786886	0	0	ZB8(PAL2)	phenylalanine ammonia-lyase [Bambusa oldhamii]	Metabolism;Metabolism;Metabolism;Metabolism	Global and overview maps;Global and overview maps;Biosynthesis of other secondary metabolites;Amino acid metabolism	ko01100//Metabolic pathways;ko01110//Biosynthesis of secondary metabolites;ko00940//Phenylpropanoid biosynthesis;ko00360//Phenylalanine metabolism	K10775;K10775;K10775;K10775	GO:0044424//intracellular part	GO:0016841//ammonia-lyase activity	GO:0006558//L-phenylalanine metabolic process;GO:0009699//phenylpropanoid biosynthetic process
Unigene0117735	174	201	152	978	999	874	5.38	6.43	5.29	29.85	35.7	35.58	5.7	33.71	2.56414280293211	1.2920769573394e-86	2.45311972272244e-84	ZB8(PAL3)	PREDICTED: phenylalanine ammonia-lyase [Oryza sativa Japonica Group]	Metabolism;Metabolism;Metabolism;Metabolism	Global and overview maps;Global and overview maps;Biosynthesis of other secondary metabolites;Amino acid metabolism	ko01100//Metabolic pathways;ko01110//Biosynthesis of secondary metabolites;ko00940//Phenylpropanoid biosynthesis;ko00360//Phenylalanine metabolism	K10775;K10775;K10775;K10775	GO:0044424//intracellular part	GO:0016841//ammonia-lyase activity	GO:0006558//L-phenylalanine metabolic process;GO:0009699//phenylpropanoid biosynthetic process
Unigene0000098	89	69	71	271	280	251	4.32	3.47	3.88	13	15.72	16.06	3.89	14.9266666666667	1.94004996714525	1.33769229656268e-21	4.189009995704e-20	ZB8(PAL4)	Os02g0626400, partial [Oryza sativa Japonica Group]	Metabolism;Metabolism;Metabolism;Metabolism	Global and overview maps;Global and overview maps;Biosynthesis of other secondary metabolites;Amino acid metabolism	ko01100//Metabolic pathways;ko01110//Biosynthesis of secondary metabolites;ko00940//Phenylpropanoid biosynthesis;ko00360//Phenylalanine metabolism	K10775;K10775;K10775;K10775	-	-	-
Unigene0058959	7	12	10	30	20	29	0.99	1.76	1.6	4.2	3.27	5.41	1.45	4.29333333333333	1.56604528737853	0.00713964602911967	0.0222969700548844	PTAL	PREDICTED: phenylalanine ammonia-lyase-like [Oryza brachyantha]	Metabolism;Metabolism;Metabolism;Metabolism	Global and overview maps;Global and overview maps;Biosynthesis of other secondary metabolites;Amino acid metabolism	ko01100//Metabolic pathways;ko01110//Biosynthesis of secondary metabolites;ko00940//Phenylpropanoid biosynthesis;ko00360//Phenylalanine metabolism	K13064;K13064;K13064;K13064	-	-	-
Unigene0031363	812	894	942	1768	1691	1524	12.27	13.98	16.04	26.4	29.56	30.35	14.0966666666667	28.77	1.02921116143164	4.06570076462645e-23	1.38522868926698e-21	CYP73A4(C4H)	cinnamate 4-hydroxylase [Bambusa oldhamii]	Metabolism;Metabolism;Metabolism;Metabolism;Metabolism;Metabolism;Metabolism	Global and overview maps;Global and overview maps;Biosynthesis of other secondary metabolites;Amino acid metabolism;Biosynthesis of other secondary metabolites;Metabolism of cofactors and vitamins;Biosynthesis of other secondary metabolites	ko01100//Metabolic pathways;ko01110//Biosynthesis of secondary metabolites;ko00940//Phenylpropanoid biosynthesis;ko00360//Phenylalanine metabolism;ko00941//Flavonoid biosynthesis;ko00130//Ubiquinone and other terpenoid-quinone biosynthesis;ko00945//Stilbenoid, diarylheptanoid and gingerol biosynthesis	K00487;K00487;K00487;K00487;K00487;K00487;K00487	-	GO:0016709//oxidoreductase activity, acting on paired donors, with incorporation or reduction of molecular oxygen, NAD(P)H as one donor, and incorporation of one atom of oxygen;GO:0046906//tetrapyrrole binding;GO:0046914//transition metal ion binding	GO:0044710//single-organism metabolic process

## Sheet: S5
Index	Ion mode	Q1 (Da)	Molecular Weight (Da)	Formula	Ionization model	Compounds	Class	QC_1	QC_2	QC_3	RT(min)
mws0260	Positive	175	174.1	C6H14N4O2	[M+H]+	L-(+)-Arginine	Amino acids and derivatives	25213000	27455000	28978000	0.73
pme2634	Positive	118	117.07	C5H11NO2	[M+H]+	DL-Norvaline	Amino acids and derivatives	7209400	7587100	7647600	0.84
mws0154	Negative	173.05	174.04400000000001	C7H10O5	[M-H]-	Shikimic acid	Organic acids	11660000	11640000	10855000	0.94
mws0250	Positive	182.1	181.065	C9H11NO3	[M+H]+	L-(-)-Tyrosine	Amino acids and derivatives	4930600	5369800	6367000	1.13
pme1002	Positive	138.08000000000001	137.07599999999999	C8H11NO	[M+H]+	L-Tyramine	Amino acids and derivatives	391680	437870	510660	1.2
mws0258	Positive	132	131.08500000000001	C6H13NO2	[M+H]+	L-Isoleucine	Amino acids and derivatives	19234000	19199000	22120000	1.23
pme1178	Positive	284.08999999999997	283.07799999999997	C10H13N5O5	[M+H]+	Guanosine	Nucleotides and derivatives	30728000	32286000	31128000	1.46
pmb0774	Positive	177.2	176.08600000000001	C10H12N2O	[M+H]+	N-Hydroxy tryptamine	Others	1069700	1209400	1380200	1.55
pme2024	Positive	177	176.08600000000001	C10H12N2O	[M+H]+	Serotonin	Alkaloids	1962700	2418300	2535000	1.58
pmp001213	Positive	166.08	165.07	C9H11NO2	[M+H]+	Phenylalanine	Amino acids and derivatives	11185000	13858000	14442000	1.91
pmp001287	Positive	120.08	119.06699999999999	C8H9N	[M+H]+	N-Benzylmethylene isomethylamine	Alkaloids	5153400	5849000	6046200	1.92
mws0282	Negative	203	204.08	C11H12N2O2	[M-H]-	L-Tryptophan	Amino acids and derivatives	21306000	20443000	20236000	2.47
pmf0359	Positive	325.08	324.07	C15H16O8	[M+H]+	Skimmin	Lignans and Coumarins	783100	792460	781630	2.83
pmp000232	Positive	339.1	338.08499999999998	C16H18O8	[M+H]+	Cis-3-p-coumaric quinic acid	Phenolic acids	3395800	3986500	3362600	2.86
pmb0752	Positive	369.1	368.09300000000002	C17H20O9	[M+H]+	3-O-Feruloyl quinic acid	Phenolic acids	2022000	2297700	2319900	2.99
mws0749	Negative	137.03	138.02600000000001	C7H6O3	[M-H]-	4-Hydroxybenzoic acid	Phenolic acids	22390000	23754000	24397000	3.05
Hmln001566	Negative	137.02000000000001	138.03200000000001	C7H6O3	[M-H]-	Salicylic acid	Phenolic acids	19407000	12337000	13252000	3.12
mws0628	Negative	121.04	122.032	C7H6O2	[M-H]-	4-Hydroxybenzaldehyde	Phenolic acids	114720000	103950000	87389000	3.69
Zmhn003184	Negative	163.04	164.047	C9H8O3	[M-H]-	p-Coumaric acid	Phenolic acids	2170400	2047700	1834900	3.92
mws1489	Negative	283.26	284.24799999999999	C18H36O2	[M-H]-	Stearic Acid	Lipids	40772000	46731000	40197000	11.05
GQ512003	Positive	307.18	306.15199999999999	C15H22O3N4	[M+H]+	Fer-agmatine	Alkaloids	673590	595370	820010	Note：The retention times of other compounds are not disclosed herein for confidentiality purposes.
Hmbp000568	Positive	415.12	414.11599999999999	C18H22O11	[M+H]+	Asperuloside	Others	54491	42288	57107
Hmcp002187	Positive	509.13	508.12099999999998	C23H24O13	[M+H]+	Limocitrin 3-galactoside	Flavonoids	55041	59463	62808
Hmcp002249	Positive	639.19000000000005	638.18399999999997	C29H34O16	[M+H]+	Limocitrin-O-rhamnoside-O-rhamnoside	Flavonoids	233730	251950	273180
Hmcp002268	Positive	493.13	492.12599999999998	C23H24O12	[M+H]+	Limocitrin 3-rhamnoside	Flavonoids	447540	553660	566930
Hmgp003086	Positive	639.19000000000005	638.18399999999997	C29H34O16	[M+H]+	Tricin-O-Hexoside-O-rhamnoside	Flavonoids	278510	277880	269260
Hmgp003328	Positive	689.21	688.19899999999996	C33H36O16	[M+H]+	Tricin-O-guaiacylglycerol-O-Hexoside	Flavonoids	94356	98152	101030
Hmjp006575	Positive	677.37	676.35799999999995	C33H56O14	[M+H]+	Glyceryl??linoleate-O-Hexoside-O-Hexoside	Lipids	64608	31141	40873
Hmjp007544	Positive	515.30999999999995	514.303	C27H46O9	[M+H]+	Glyceryl??linoleate-O-Hexoside	Lipids	32680	29005	23192
HmLn000873	Negative	331.07	332.07499999999999	C13H16O10	[M-H]-	2-O-Galloyl-β-D-glucose	Tannins	147050	155690	146420
HmLn002358	Negative	329.09	330.09500000000003	C14H18O9	[M-H]-	Vanillic acid-glucoside	Phenolic acids	168100	153320	124140
HmLn002835	Negative	325.08999999999997	326.10000000000002	C15H18O8	[M-H]-	Cis-p-coumaric acid 4-O-glucoside	Others	184380	173370	177250
Hmpp003242	Positive	479.11	478.101	C22H22O12	[M+H]+	Isorhamnetin-3-O-β-D-glucoside	Flavonoids	4832.6	6096.7	3962.2
Hmqp006235	Positive	516.29999999999995	515.29700000000003	C21H46N3O9P	[M+H]+	LysoPC 18:4	Lipids	11757	9811.3	8353
Hmsn000210	Negative	133.01	266.22399999999999	C17H30O2	[M-H]-	Methyl 7,10-hexadecadienoate	Lipids	4102300	4226100	3772400
Hmtn001302	Negative	299.08	300.08499999999998	C13H16O8	[M-H]-	Glucosyloxybenzoic acid	Phenolic acids	2893100	3224600	2359000
Hmtp000776	Positive	168.07	167.059	C8H9NO3	[M+H]+	4,5,6-Trihydroxy-2-cyclohexen-1-ylideneacetonitrile	Alkaloids	212300	253630	265460
Hmxn003773	Negative	425.05	426.06200000000001	C14H19NO10S2	[M]-	Glucosinalbin	Others	35145	32936	34708
Hmyn001360	Negative	299.11	300.13499999999999	C18H20O4	[M-H]-	Doitungbiphenyl A	Others	273800	198660	310010
Hmyn005706	Negative	653.38	654.38	C31H58O14	[M-H]-	DMGM(16:0)	Lipids	25764	24714	21047
Hmyn007168	Negative	483.27	484.27800000000002	C22H45O9P	[M-H]-	LysoPG(16:0)	Lipids	8705300	9216800	6600200
Huasheng_mad1395	Negative	311.08	312.048	C13H12O9	[M-H]-	Caffeoyl-pen	Phenolic acids	4335.9	4955.7	7632.9
Huasheng_mad1424	Positive	427.06	426.04300000000001	C17H14O13	[M+H]+	Ditartaroyl-hydroxylcoumarin	Phenolic acids	20997	31978	27386
Li512115	Negative	515.12	516.10500000000002	C25H24O12	[M-H]-	3,4-Dicaffeoylquinic acid	Phenolic acids	21908	35289	24131
Lmdp003286	Positive	465.1	464.09500000000003	C21H20O12	[M+H]+	Isohyperoside	Flavonoids	22714	24009	16858
Lmdp003577	Positive	433.11	432.10599999999999	C21H20O10	[M+H]+	Genistin(Genistein 7-O-Glucoside)	Flavonoids	88060	108120	115320
Lmhn001477	Negative	311.04000000000002	312.048	C13H12O9	[M-H]-	Caffeoyltartaric acid(Caftaric acid)	Phenolic acids	13059	12443	12235
Lmhn001773	Negative	416.06	415.05399999999997	C19H13NO10	[M-H]-	Caffeoylnicotinoyltartaric acid	Phenolic acids	9117.1	12654	9149.1
Lmhn003074	Negative	309.06	310.06900000000002	C14H14O8	[M-H]-	Feruloylmalic acid	Phenolic acids	15626	15860	24840
Lmhn003586	Negative	431.06	432.06900000000002	C20H16O11	[M-H]-	caffeoylp-Hydroxybenzoyltartaric acid isomer2	Phenolic acids	109080	84450	91419
Lmhn003689	Negative	471.09	472.101	C23H20O11	[M-H]-	p-Coumaroylferuloyltartaric acid	Phenolic acids	58082	63020	76117
Lmhn003918	Negative	517.1	518.10599999999999	C24H22O13	[M-H]-	sinapoylcaffeoyltartaric acid isomer	Phenolic acids	4638.2	5771.4	3872.2
Lmhn003935	Negative	487.09	488.09500000000003	C23H20O12	[M-H]-	feruloylcaffeoyltartaric acid isomer3	Phenolic acids	8548.2	10216	6891.3
Lmlp002133	Positive	165.05	164.047	C9H8O3	[M+H]+	Trans-p-Hydroxycinnamic acid	Phenolic acids	26885	24994	27986
Lmlp003201	Positive	433.11	432.10500000000002	C21H20O10	[M+H]+	5,7,4'-Trihydroxy-8-C-β-D-glucopyranosylflavone	Flavonoids	5810.1	8089.5	10547
Lmlp003531	Positive	449.11	448.101	C21H20O11	[M+H]+	Luteolin 3'-O-β-D-glucoside	Flavonoids	7942.1	6938.5	7624.3
Lmmn002131	Negative	461.11	462.11700000000002	C22H22O11	[M-H]-	3'-Methoxyorobol-7-O-glucopyranoside	Phenolic acids	5345.3	6277.7	5643.5
Lmnp002616	Positive	655.19000000000005	654.17999999999995	C29H34O17	[M+H]+	5,3',4'-Trihydroxy-6,7-dimethoxyflavone-8-C-[β-D-glucosyl-(1-2)]-β-D-glucoside	Flavonoids	36119	38889	40665
Lmnp006339	Positive	353.27	352.26100000000002	C21H36O4	[M+H]+	MAG(18:3)isomer6	Lipids	529120	679850	620420
Lmnp006896	Positive	355.29	354.27699999999999	C21H38O4	[M+H]+	MAG(18:2)isomer3	Lipids	99033	106460	105890
Lmtp001399	Positive	312.11	311.101	C14H17NO7	[M+H]+	5,6-Dihydroxyindole-5-O-β-glucoside	Alkaloids	362820	393080	372370
Lmyn000239	Negative	181.07	182.07900000000001	C6H14O6	[M-H]-	Cordycepic acid	Others	192020	136770	155730
Lmzn001582	Negative	387.17	388.17399999999998	C18H28O9	[M-H]-	5'-Glucopyranosyloxyjasmanic acid	Phenolic acids	24993	25280	30178
Lmzn002203	Negative	449.11	450.11599999999999	C21H22O11	[M-H]-	Eriodictyol-7-O-Glucoside	Flavonoids	17424	15799	14283
Lmzn002605	Negative	201.11	202.101	C10H18O4	[M-H]-	Sebacic acid	Organic acids	11215	12007	10056
Lmzn003538	Negative	491.12	492.12700000000001	C23H24O12	[M-H]-	Tricin-7-O-glucopyranoside	Flavonoids	78894	67034	87221
Lmzp004885	Positive	331.08	330.07400000000001	C17H14O7	[M+H]+	Tricin	Flavonoids	248770	251350	264740
mws0005	Positive	161.1	160.09100000000001	C10H12N2	[M+H]+	Tryptamine	Alkaloids	624440	749650	833670
mws0008	Negative	149.07	150.06100000000001	C9H10O2	[M-H]-	Hydrocinnamic acid	Phenolic acids	77245	66328	80769
mws0011	Negative	371.1	372.12200000000001	C17H24O9	[M-H]-	Syringin	Phenolic acids	10117	10614	18079
mws0014	Negative	193.06	194.04900000000001	C10H10O4	[M-H]-	Ferulic acid	Phenolic acids	1008400	1076500	1090200
mws0017	Positive	146.19999999999999	145.14400000000001	C7H19N3	[M+H]+	Spermidine	Alkaloids	1754.6	2487.3	2549.8
mws0018	Positive	203	202.197	C10H26N4	[M+H]+	Spermine	Alkaloids	614820	692840	705460
mws0027	Negative	197.05	198.04400000000001	C9H10O5	[M-H]-	Syringic acid	Phenolic acids	69801	79902	53514
mws0028	Negative	167	168.035	C8H8O4	[M-H]-	Vanillic acid	Phenolic acids	195900	360560	227940
mws0072	Positive	433.11	432.08800000000002	C21H20O10	[M+H]+	Apigenin 5-O-glucoside	Flavonoids	149560	160630	186340
mws0102	Negative	160.05000000000001	161.042	C9H7NO2	[M-H]-	Indole-5-carboxylic acid	Alkaloids	20250	25472	24822
mws0103	Positive	146.1	145.047	C9H7NO	[M+H]+	Indole-3-carboxaldehyde	Alkaloids	13070	16400	17954
mws0119	Negative	227.2	228.19	C14H28O2	[M-H]-	Myristic Acid	Lipids	11966000	13183000	10955000
mws0120	Positive	258.11	257.10300000000001	C8H20NO6P	[M+H]+	Choline alfoscerate	Lipids	154110	168440	215150
mws0126	Positive	524.37	523.32500000000005	C26H54NO7P	[M+H]+	1-Stearoyl-sn-glycero-3-phosphocholine	Lipids	186440	181500	194440
mws0133	Positive	123.1	122.04300000000001	C6H6N2O	[M+H]+	Nicotinamide	Others	133660	146870	176980
mws0178	Negative	353.1	354.07900000000001	C16H18O9	[M-H]-	Chlorogenic acid	Phenolic acids	1328100	1359900	1247700
mws0179	Negative	367	368.09300000000002	C17H20O9	[M-H]-	Chlorogenic acid methyl ester	Phenolic acids	148140	221290	311960
mws0182	Negative	151	152.041	C8H8O3	[M-H]-	p-Hydroxyphenyl acetic acid	Phenolic acids	1733600	1470700	1543300
mws0191	Positive	118.1	117.07	C5H11NO2	[M+H]+	Betaine	Alkaloids	170090	186510	170710
mws0192	Negative	117.03	118.021	C4H6O4	[M-H]-	Succinic acid	Organic acids	3325100	3971900	3625400
mws0213	Negative	151	152.05799999999999	C5H12O5	[M-H]-	Ribitol	Others	6907.8	6622.6	5296.1
mws0214	Negative	181	182.06700000000001	C6H14O6	[M-H]-	D-Sorbitol	Others	56634	67079	76849
mws0219	Negative	132	133.03	C4H7NO4	[M-H]-	L-AsparticAcid	Amino acids and derivatives	9087400	8147900	8755700
mws0227	Positive	132.1	131.08500000000001	C6H13NO2	[M+H]+	L-Leucine	Amino acids and derivatives	366040	378450	428570
mws0232	Positive	377	376.12	C17H20N4O6	[M+H]+	Riboflavin	Others	195210	229940	243440
mws0237	Negative	187.1	188.09299999999999	C9H16O4	[M-H]-	Anchoic Acid	Organic acids	4325600	3895500	4427400
mws0242	Negative	173.1	174.078	C8H14O4	[M-H]-	SubericAcid	Organic acids	22079	23779	20578
mws0248	Negative	243.1	244.05799999999999	C9H12N2O6	[M-H]-	Uridine	Nucleotides and derivatives	1792000	1734000	1515200
mws0251	Positive	127	126.03700000000001	C5H6N2O2	[M+H]+	Thymine	Nucleotides and derivatives	7592.4	8654.7	8335.6
mws0255	Positive	112	111.038	C4H5N3O	[M+H]+	Cytosine	Nucleotides and derivatives	426090	442650	423970
mws0256	Positive	118.1	117.07	C5H11NO2	[M+H]+	L-Valine	Amino acids and derivatives	173080	180610	184890
mws0263	Negative	128.03	129.036	C5H7NO3	[M-H]-	L-PyroglutamicAcid	Amino acids and derivatives	27106	40003	38839
mws0264	Negative	341	342.096	C12H22O11	[M-H]-	D-(+)-TrehaloseAnhydrous	Others	1893200	2250100	1598300
mws0268	Negative	267.10000000000002	268.08100000000002	C10H12N4O5	[M-H]-	Inosine	Nucleotides and derivatives	84103	131620	104370
mws0275	Negative	133	134.01499999999999	C4H6O5	[M-H]-	L-(-)-Malic acid	Organic acids	1721500	1968100	1690500
mws0277	Negative	191	192.053	C7H12O6	[M-H]-	Kinic acid	Organic acids	7436400	8697300	6005000
mws0281	Negative	191	192.018	C6H8O7	[M-H]-	Citric Acid	Organic acids	66681000	75694000	60413000
mws0289	Negative	478.1	479.26799999999997	C23H46NO7P	[M-H]-	LysoPE 18:1	Lipids	1891500	1716000	2042000
mws0336	Negative	137.03	138.03700000000001	C6H6N2O2	[M-H]-	UROCANIC ACID(RG)	Organic acids	243690	282820	209890
mws0341	Negative	131.08000000000001	132.07	C6H12O3	[M-H]-	(S)-(-)-2-Hydroxyisocaproic acid	Organic acids	501290	455340	449680
mws0344	Negative	165.05	166.03800000000001	C5H10O6	[M-H]-	D-Xylonic acid	Organic acids	787410	774750	735480
mws0345	Negative	128.07	129.07	C6H11NO2	[M-H]-	Pipecolinic acid	Organic acids	32203	31645	31210
mws0359	Negative	241.22	242.20500000000001	C15H30O2	[M-H]-	Pentadecanoic Acid	Lipids	40837	50386	48716
mws0366	Negative	277.22000000000003	278.20499999999998	C18H30O2	[M-H]-	γ-Linolenic Acid	Lipids	25995000	27118000	25400000
mws0380	Negative	341.11	342.11599999999999	C12H22O11	[M-H]-	Lactose	Others	1186000	1018400	1181200
mws0383	Negative	267.23	268.21899999999999	C17H32O2	[M-H]-	Cis-10-Heptadecenoic Acid	Lipids	282260	366250	307070
mws0396	Negative	281.25	282.23399999999998	C18H34O2	[M-H]-	Elaidic Acid	Lipids	11038000	13482000	11999000
mws0425	Negative	129	130.02099999999999	C5H6O4	[M-H]-	Citraconic acid	Organic acids	501100	387270	388940
mws0458	Negative	151.05000000000001	152.041	C8H8O3	[M-H]-	Vanillin	Phenolic acids	710210	673200	449730
mws0470	Negative	117.02	118.021	C4H6O4	[M-H]-	Methylmalonic acid	Organic acids	3602300	3931400	3765200
mws0473	Negative	131.04	132.035	C5H8O4	[M-H]-	2-Methylsuccinic acid	Organic acids	876990	859130	980190
mws0497	Negative	165.06	166.05500000000001	C9H10O3	[M-H]-	L-(-)-3-Phenyllactic acid	Organic acids	37503	19746	24206
mws0567	Positive	146.09	145.07599999999999	C5H11N3O2	[M+H]+	4-Guanidinobutyric acid	Organic acids	974950	1111500	1103800
mws0572	Positive	126.1	125.05200000000001	C5H7N3O	[M+H]+	5-Methylcytosine	Nucleotides and derivatives	388980	335090	405830
mws0576	Negative	103.05	104.041	C4H8O3	[M-H]-	3-Hydroxybutyrate	Organic acids	45633	42835	60128
mws0609	Negative	344.2	345.03300000000002	C10H12N5O7P	[M-H]-	Guanosine 3',5'-cyclic monophosphate	Nucleotides and derivatives	41338	40620	29056
mws0629	Positive	281.3	280.09199999999998	C13H16N2O5	[M+H]+	Asp-phe	Amino acids and derivatives	1172700	1196600	1134100
mws0636	Positive	313.39999999999998	312.13200000000001	C18H20N2O3	[M+H]+	Phe-Phe	Amino acids and derivatives	12055	13956	13321
mws0668	Negative	283	284.06299999999999	C10H12N4O6	[M-H]-	Xanthosine	Nucleotides and derivatives	1348600	1273400	1246600
mws0677	Positive	219	218.095	C12H14N2O2	[M+H]+	N-Acetyl-5-hydroxytryptamine	Alkaloids	146990	129460	196060
mws0688	Positive	237.1	236.08	C11H12N2O4	[M+H]+	N'-Formylkynurenine	Amino acids and derivatives	39297	53842	41172
mws0712	Negative	130.1	131.05000000000001	C5H9NO3	[M-H]-	N-Propionylglycine	Amino acids and derivatives	17947	17307	16093
mws0736	Positive	189.1	188.10300000000001	C8H16N2O3	[M+H]+	N-Glycyl-L-leucine	Amino acids and derivatives	842000	1136900	1199200
mws0752	Negative	185.16	186.14699999999999	C11H22O2	[M-H]-	Undecylic Acid	Lipids	259450	251320	245780
mws0805	Negative	308.10000000000002	309.089	C11H19NO9	[M-H]-	N-Acetylneuraminic acid	Amino acids and derivatives	134600	115990	131530
mws0813	Negative	128	129.036	C5H7NO3	[M-H]-	5-Oxoproline	Amino acids and derivatives	8120.1	9670.8	4642.6
mws0847	Positive	150	149.06299999999999	C6H7N5	[M+H]+	1-Methyladenine	Nucleotides and derivatives	449890	388660	474400
mws0851	Negative	143.11000000000001	166.08600000000001	C8H15NaO2	[M-Na]-	Sodium Valproate	Organic acids	2209800	2039900	1988000
mws0884	Negative	328.1	329.03800000000001	C10H12N5O6P	[M-H]-	Cyclic AMP	Nucleotides and derivatives	59357	71680	60519
mws0890	Negative	104.03	105.036	C3H7NO3	[M-H]-	D-Serine	Amino acids and derivatives	63582	57626	64910
mws0914	Negative	271	272.05799999999999	C15H12O5	[M-H]-	Pinobanksin	Flavonoids	15869	12729	12721
mws0921	Negative	149	150.06100000000001	C9H10O2	[M-H]-	p-Coumaryl alcohol	Phenolic acids	47019	53661	54534
mws0976	Negative	243	244.05799999999999	C9H12N2O6	[M-H]-	β-Pseudouridine	Nucleotides and derivatives	198770	199570	184250
mws1060	Negative	267.08	268.06799999999998	C10H12N4O5	[M-H]-	9-(β-D-Arabinofuranosyl)hypoxanthine	Nucleotides and derivatives	2026400	1836300	1842100
mws1073	Positive	595.20000000000005	594.13199999999995	C27H30O15	[M+H]+	Apigenin 6,8-C-diglucoside	Flavonoids	88397	87878	102190
mws1090	Negative	259	260.01600000000002	C6H13O9P	[M-H]-	Glucose-1-phosphate	Others	6695300	6182300	6720600
mws1140	Negative	271.07	272.05799999999999	C15H12O5	[M-H]-	Naringenin chalcone(4,2',4',6'-Tetrahydroxychalcone)	Flavonoids	16725	18104	18513
mws1167	Negative	131	132.001	C4H4O5	[M-H]-	Oxaloacetic acid	Organic acids	32141	28798	22035
mws1195	Positive	179.1	178.05500000000001	C10H10O3	[M+H]+	Methyl p-coumarate	Phenolic acids	15700	19639	21394
mws1200	Negative	177	178.05500000000001	C10H10O3	[M-H]-	Trans-4-Hydroxycinnamic Acid Methyl Ester	Phenolic acids	34099	36412	40494
mws1212	Positive	209.1	208.06399999999999	C11H12O4	[M+H]+	Methyl ferulate	Phenolic acids	209950	250180	259550
mws1213	Negative	193.1	194.03299999999999	C6H10O7	[M-H]-	Aldehydo-D-galacturonate	Organic acids	494800	511520	507030
mws1292	Positive	565.20000000000005	564.12300000000005	C26H28O14	[M+H]+	Isoschaftoside	Flavonoids	199800	216600	217910
mws1333	Negative	341.12	342.096	C12H22O11	[M-H]-	Melibiose	Others	1982900	1865300	2361100
mws1336	Positive	138.05000000000001	137.042	C7H7NO2	[M+H]+	4-Aminobenzoic acid	Phenolic acids	26809	22650	31916
mws1337	Positive	220.2	219.09700000000001	C9H17NO5	[M+H]+	D-Pantothenic Acid	Others	2963000	3333900	3559700
mws1349	Positive	302.3	301.27199999999999	C18H39NO2	[M+H]+	D-erythro-sphinganine	Alkaloids	8238.1	8708.6	12011
mws1354	Negative	193.06	194.04900000000001	C10H10O4	[M-H]-	Trans-ferulic acid	Phenolic acids	1904200	1675600	1785400
mws1375	Positive	304.14999999999998	303.125	C12H21N3O6	[M+H]+	Nicotianamine	Amino acids and derivatives	28269	54928	45770
mws1401	Positive	175	174.089	C7H14N2O3	[M+H]+	L-theanine	Amino acids and derivatives	138640	177510	180980
mws1417	Negative	160	161.042	C9H7NO2	[M-H]-	Indole-3-carboxylic acid	Alkaloids	53923	43724	49330
mws1434	Negative	431.11	432.08800000000002	C21H20O10	[M-H]-	Isovitexin	Flavonoids	36541	54021	35925
mws1587	Positive	132.1	131.08500000000001	C6H13NO2	[M+H]+	α-Aminocaproic acid	Amino acids and derivatives	20889000	21013000	23787000
mws1589	Negative	503.2	504.14	C18H32O16	[M-H]-	Panose	Others	15046	21045	18905
mws1714	Negative	473.07	474.06200000000001	C22H18O12	[M-H]-	Chicory acid	Phenolic acids	14003	10081	6127.2
mws2104	Negative	193.07	194.06700000000001	C7H14O6	[M-H]-	D-Pinitol	Others	42069	58664	59422
mws2203	Negative	229	230.00700000000001	C5H11O8P	[M-H]-	Ribose-5-phosphate Barium Salt Hydrate	Organic acids	343560	281900	348330
mws2212	Negative	179.04	180.035	C9H8O4	[M-H]-	Caffeic acid	Phenolic acids	59987	70060	52443
mws2213	Negative	147.05000000000001	148.04599999999999	C9H8O2	[M-H]-	Cinnamic acid	Phenolic acids	13282	12449	15433
mws2368	Negative	137.07	138.06100000000001	C8H10O2	[M-H]-	Tyrosol	Phenolic acids	20972	17658	25843
mws2523	Negative	421.1	422.06	C12H23O14P	[M-H]-	Trehalose 6-phosphate	Others	127840	121310	132860
mws2623	Negative	281.25	282.23399999999998	C18H34O2	[M-H]-	11-Octadecanoic acid(Vaccenic acid)	Lipids	2799000	3400500	2922400
mws4085	Negative	223.07	224.05799999999999	C11H12O5	[M-H]-	Sinapic acid	Phenolic acids	108950	93821	165130
mws4134	Negative	611.15	612.12099999999998	C20H32N6O12S2	[M-H]-	Oxidized Glutathione	Amino acids and derivatives	636850	685930	600440
mws4170	Negative	179.06	180.053	C6H12O6	[M-H]-	D-Glucose	Others	18428000	18157000	19264000
mws4176	Positive	237.12	236.10300000000001	C12H16N2O3	[M+H]+	DL-Alanyl-DL-phenylalanine	Amino acids and derivatives	328020	313570	336580
mws5035	Positive	279.17	278.14699999999999	C15H22N2O3	[M+H]+	Leucylphenylalanine	Amino acids and derivatives	85537	110480	110040
mws5038	Negative	341.11	342.096	C12H22O11	[M-H]-	Isomaltulose	Others	3118300	4758500	3302600
mws5040	Positive	365.11	364.07799999999997	C12H21O11Na	[M+H]+	Turanose	Others	85007	122560	104730
mws5041	Positive	189.12	188.10300000000001	C8H16N2O3	[M+H]+	Glycylisoleucine	Amino acids and derivatives	41561	48738	51253
mws5042	Positive	223.11	222.089	C11H14N2O3	[M+H]+	Glycylphenylalanine	Amino acids and derivatives	871250	1045500	1029200
pmb0160	Positive	353.3	352.23700000000002	C21H36O4	[M+H]+	MAG(18:3)isomer5	Lipids	124500	158300	142030
pmb0164	Positive	355.1	354.25099999999998	C21H38O4	[M+H]+	MAG(18:2)isomer1	Lipids	29421	35956	43002
pmb0287	Positive	351.4	350.22199999999998	C21H34O4	[M+H]+	MAG(18:4)isomer2	Lipids	9320.3	10290	11737
pmb0296	Positive	357.2	356.26499999999999	C21H40O4	[M+H]+	MAG(18:1)isomer2	Lipids	86352	76080	72626
pmb0374	Positive	136.1	135.04900000000001	C5H5N5	[M+H]+	Aminopurine	Alkaloids	110650	161340	174700
pmb0382	Positive	339.1	338.06700000000001	C19H14O6	[M+H]+	O-Feruloyl 4-hydroxylcoumarin	Lignans and Coumarins	591800	656240	674040
pmb0423	Negative	193.1	194.04900000000001	C10H10O4	[M-H]-	Hydroxy-methoxycinnamate	Phenolic acids	117730	99449	153760
pmb0475	Positive	671.2	670.14300000000003	C29H34O18	[M+H]+	Gallic acid O-feruloyl-O-hexosyl-O-hexoside	Flavonoids	124600	137410	136830
pmb0492	Positive	584.20000000000005	583.26800000000003	C34H37N3O6	[M+H]+	N',N'',N'''-p-Coumaroyl-cinnamoyl-caffeoyl spermidine	Alkaloids	161870	194830	206640
pmb0501	Positive	131.1	130.11099999999999	C5H14N4	[M+H]+	Agmatine	Alkaloids	150930	164160	178670
pmb0530	Positive	664.2	663.08	C21H27N7O14P2	[M+H]+	Nicotinic acid adenine dinucleotide	Nucleotides and derivatives	521020	579460	517670
pmb0545	Positive	477.14	477.14	C23H25O11+	[M]+	Rosinidin O-hexoside	Flavonoids	19946	20733	24371
pmb0563	Positive	301.07	301.07100000000003	C16H13O6+	[M]+	Peonidin	Flavonoids	16495	15064	22711
pmb0713	Positive	655.20000000000005	654.149	C29H34O17	[M+H]+	Tricin 7-O-hexosyl-O-hexoside	Flavonoids	101100	105200	102570
pmb0736	Positive	493.1	492.10500000000002	C23H24O12	[M+H]+	Tricin 7-O-hexoside	Flavonoids	439360	470160	543470
pmb0745	Positive	497.1	496.11599999999999	C26H24O10	[M+H]+	Tricin 4'-O-syringyl alcohol	Flavonoids	60193	72278	72454
pmb0746	Positive	527.1	526.125	C27H26O11	[M+H]+	Tricin 4'-O-β-guaiacylglycerol	Flavonoids	215990	208830	204270
pmb0770	Positive	353.1	352.12700000000001	C20H20N2O4	[M+H]+	N-Feruloyl serotonin	Alkaloids	23865	27535	25671
pmb0801	Positive	346	345.089	C14H19NO9	[M+H]+	4-Pyridoxic acid O-hexoside	Others	369950	383080	404330
pmb0854	Positive	518.29999999999995	517.28200000000004	C26H48NO7P	[M+H]+	LysoPC 18:3	Lipids	6777000	9363100	9906400
pmb0855	Positive	496.3	495.29599999999999	C24H50NO7P	[M+H]+	LysoPC 16:0	Lipids	23015000	23826000	24046000
pmb0856	Positive	480.31	479.26799999999997	C23H46NO7P	[M+H]+	LysoPE 18:1(2n isomer)	Lipids	2289800	2181600	1915400
pmb0863	Positive	492.3	491.26799999999997	C24H46NO7P	[M+H]+	LysoPC 16:2(2n isomer)	Lipids	28618	30359	27684
pmb0864	Positive	426.3	425.22399999999999	C19H40NO7P	[M+H]+	LysoPE 14:0	Lipids	184920	203020	208220
pmb0865	Positive	518.20000000000005	517.28200000000004	C26H48NO7P	[M+H]+	LysoPC 18:3(2n isomer)	Lipids	20651000	19335000	19689000
pmb0874	Positive	478.6	477.25299999999999	C23H44NO7P	[M+H]+	LysoPE 18:2(2n isomer)	Lipids	2765700	3583300	3954800
pmb0876	Positive	454.2	453.25299999999999	C21H44NO7P	[M+H]+	LysoPE 16:0	Lipids	7649200	8475600	7683100
pmb0889	Positive	279.3	278.20499999999998	C18H30O2	[M+H]+	Punicic acid	Lipids	1452600	1559800	1591700
pmb0890	Positive	355.1	354.25099999999998	C21H38O4	[M+H]+	MAG(18:2)	Lipids	3423000	2784300	2799700
pmb0981	Positive	348.2	347.04700000000003	C10H14N5O7P	[M+H]+	Adenosine 5'-monophosphate	Nucleotides and derivatives	5813700	5187800	5809400
pmb0998	Positive	364.1	363.04199999999997	C10H14N5O8P	[M+H]+	Guanosine 5'-monophosphate	Nucleotides and derivatives	50599	43497	58726
pmb1096	Positive	118	117.053	C8H7N	[M+H]+	Indole	Alkaloids	81802	104300	90618
pmb1312	Positive	689.2	688.16899999999998	C33H36O16	[M+H]+	Tricin 4'-O-(β-guaiacylglyceryl)ether 7-O-hexoside	Flavonoids	161370	172340	177910
pmb1605	Positive	353.3	352.23700000000002	C21H36O4	[M+H]+	MAG(18:3)isomer3	Lipids	570600	762430	707550
pmb1656	Positive	353.1	352.23700000000002	C21H36O4	[M+H]+	MAG(18:3)isomer4	Lipids	42342	36760	30172
pmb1912	Positive	474.2	473.14400000000001	C20H23N7O7	[M+H]+	10-Formyl-THF	Alkaloids	886190	1062000	1083400
pmb2211	Positive	343.1	342.262	C19H38N2O3	[M+H]+	Cocamidopropyl βine	Alkaloids	54358	59310	62210
pmb2260	Positive	480.31	479.26799999999997	C23H46NO7P	[M+H]+	LysoPC 15:1	Lipids	33673	42733	37912
pmb2319	Positive	482.3	481.28199999999998	C23H48NO7P	[M+H]+	LysoPC 15:0	Lipids	27480	31362	30745
pmb2325	Positive	353.1	352.23700000000002	C21H36O4	[M+H]+	MAG(18:3)isomer2	Lipids	24162	24486	23781
pmb2363	Positive	357.2	356.26499999999999	C21H40O4	[M+H]+	MAG(18:1)isomer1	Lipids	76158	74458	66233
pmb2406	Positive	510.1	509.31099999999998	C25H52NO7P	[M+H]+	LysoPC 17:0	Lipids	21275	25346	22783
pmb2444	Positive	353.2	352.23700000000002	C21H36O4	[M+H]+	MAG(18:3)isomer1	Lipids	1963000	1785800	1820000
pmb2554	Negative	529.1	530.13699999999994	C23H30O14	[M-H]-	5-O-Feruloyl quinic acid glucoside	Phenolic acids	55081	45397	56237
pmb2591	Negative	245	246.089	C13H14N2O3	[M-H]-	Acetyltryptophan	Amino acids and derivatives	306230	345150	434810
pmb2620	Negative	207.1	208.06399999999999	C11H12O4	[M-H]-	3,4-Dimethoxycinnamic acid	Phenolic acids	147660	168350	176520
pmb2640	Negative	199	200.16200000000001	C12H24O2	[M-H]-	Lauric acid	Lipids	13300	12109	12564
pmb2778	Negative	295	296.214	C18H32O3	[M-H]-	9,10-EODE	Lipids	9611000	9072100	8929300
pmb2787	Negative	293.2	294.19900000000001	C18H30O3	[M-H]-	9-KODE	Lipids	42291	38803	55594
pmb2792	Negative	293	294.19900000000001	C18H30O3	[M-H]-	13-HOTrE(r)	Lipids	13945	14370	13355
pmb2799	Negative	295	296.214	C18H32O3	[M-H]-	12,13-EODE	Lipids	109700	101280	96421
pmb2833	Negative	529	530.13699999999994	C23H30O14	[M-H]-	3-O-Feruloyl quinic acid glucoside	Phenolic acids	51042	57495	31500
pmb2871	Negative	315.10000000000002	316.065	C13H16O9	[M-H]-	2,5-Dihydroxy benzoic acid O-hexside	Phenolic acids	430710	446530	344740
pmb2922	Negative	565.1	566.029	C15H24N2O17P2	[M-H]-	Uridine 5'-diphospho-D-glucose	Nucleotides and derivatives	975450	1409000	1259700
pmb2936	Negative	591.1	592.15200000000004	C28H32O14	[M-H]-	Disinapoyl hexoside	Phenolic acids	8802.1	9222.1	9846.9
pmb2940	Negative	385.1	386.10199999999998	C17H22O10	[M-H]-	1-O-β-D-Glucopyranosyl sinapate	Phenolic acids	1591100	1720900	1542200
pmb3002	Negative	607.1	608.14599999999996	C28H32O15	[M-H]-	Chrysoeriol 7-O-rutinoside	Flavonoids	31725	21972	25448
pmb3031	Negative	403.1	404.09300000000002	C20H20O9	[M-H]-	Tricin O-glycerol	Flavonoids	86106	78245	71795
pmb3053	Negative	523.1	524.11099999999999	C27H24O11	[M-H]-	Tricin O-eudesmic acid	Flavonoids	35156	29508	28495
pmb3062	Negative	385.1	386.10199999999998	C17H22O10	[M-H]-	Eudesmoyl quinic acid	Phenolic acids	392140	282170	172140
pmb3066	Negative	481.1	482.12	C22H26O12	[M-H]-	5-O-p-Coumaroyl shikimic acid O-hexoside	Phenolic acids	158340	173430	122580
pmb3068	Negative	337.1	338.08499999999998	C16H18O8	[M-H]-	1-O-p-Coumaroyl quinic acid	Phenolic acids	329070	281660	353770
pmb3074	Negative	337.1	338.08499999999998	C16H18O8	[M-H]-	3-O-p-Coumaroyl quinic acid	Phenolic acids	425760	388540	407390
pmb3081	Negative	289.10000000000002	289.99	C6H11PO11	[M-H]-	Glucarate O-Phosphoric acid	Others	692220	717530	884150
pmb3099	Negative	153	154.03	C4H11O4P	[M-H]-	Diethyl phosphate	Organic acids	61613	68788	62039
pmb3107	Negative	359.1	360.08800000000002	C15H20O10	[M-H]-	Syringic acid O-glucoside	Phenolic acids	679530	763970	731450
pmb3894	Negative	329.1	330.06099999999998	C17H14O7	[M-H]-	Di-O-methylquercetin	Flavonoids	12852000	13208000	12686000
pmd0130	Positive	468.3	467.26799999999997	C22H46NO7P	[M+H]+	LysoPC 14:0(2n isomer)	Lipids	58950	72459	73007
pmd0132	Positive	496.33	495.29599999999999	C24H50NO7P	[M+H]+	LysoPC 16:0(2n isomer)	Lipids	3263600	4208200	4128000
pmd0136	Positive	524.36	523.32500000000005	C26H54NO7P	[M+H]+	LysoPC 18:0	Lipids	30097	39125	40333
pmd0160	Negative	452.3	453.25299999999999	C21H44NO7P	[M-H]-	LysoPE 16:0(2n isomer)	Lipids	14145000	13307000	13001000
pme0008	Positive	176.1	175.084	C6H13N3O3	[M+H]+	L-Citrulline	Amino acids and derivatives	369120	419340	457740
pme0014	Positive	148.1	147.04499999999999	C5H9NO4	[M+H]+	L-Glutamic acid	Amino acids and derivatives	741540	964850	1013700
pme0026	Positive	147	146.095	C6H14N2O2	[M+H]+	L-(+)-Lysine	Amino acids and derivatives	2784200	3223400	3599300
pme0033	Positive	137	136.03299999999999	C5H4N4O	[M+H]+	Hypoxanthine	Nucleotides and derivatives	464030	417510	464150
pme0040	Positive	136.1	135.04900000000001	C5H5N5	[M+H]+	Adenine	Nucleotides and derivatives	18497000	17188000	20671000
pme0057	Positive	136	135.02799999999999	C4H9NO2S	[M+H]+	DL-Homocysteine	Amino acids and derivatives	12910	13007	11515
pme0120	Positive	118.2	117.07	C5H11NO2	[M+H]+	5-Aminovaleric acid	Amino acids and derivatives	47311	40255	52118
pme0122	Positive	189.2	188.10300000000001	C8H16N2O3	[M+H]+	N6-Acetyl-L-lysine	Amino acids and derivatives	73325	69427	115140
pme0124	Positive	173.2	172.07499999999999	C7H12N2O3	[M+H]+	Glycyl-L-proline	Amino acids and derivatives	95583	118120	81852
pme0137	Negative	187.2	188.06899999999999	C7H12N2O4	[M-H]-	N-α-Acetyl-L-glutamine	Amino acids and derivatives	490460	452680	518100
pme0170	Positive	217.1	216.108	C8H16N4O3	[M+H]+	N-α-Acetyl-L-arginine	Amino acids and derivatives	20463	22176	18422
pme0181	Positive	170.1	169.07599999999999	C7H11N3O2	[M+H]+	1-Methylhistidine	Amino acids and derivatives	469330	534520	529670
pme0183	Positive	152.1	151.04300000000001	C5H5N5O	[M+H]+	2-Hydroxy-6-aminopurine	Nucleotides and derivatives	895850	996130	891750
pme0193	Positive	147.07	146.06	C5H10N2O3	[M+H]+	L-Glutamine	Amino acids and derivatives	3060300	3627900	3777700
pme0230	Positive	268.10000000000002	267.084	C10H13N5O4	[M+H]+	Adenosine	Nucleotides and derivatives	1728900	1980000	2044000
pme0253	Positive	174.1	173.09399999999999	C8H15NO3	[M+H]+	N-Acetyl-L-leucine	Amino acids and derivatives	6846.3	10339	10457
pme0256	Negative	151.03	152.02799999999999	C5H4N4O2	[M-H]-	Xanthine	Nucleotides and derivatives	63092	57147	48191
pme0257	Negative	111.03	112.023	C4H4N2O2	[M-H]-	Uracil	Nucleotides and derivatives	71312	59040	65169
pme0264	Positive	243.09	242.078	C10H14N2O5	[M+H]+	Thymidine	Nucleotides and derivatives	3196400	3505500	3406200
pme0274	Positive	132.09	131.08500000000001	C6H13NO2	[M+H]+	6-Aminocaproic acid	Organic acids	1152000	1211200	1373400
pme0282	Negative	165.03	166.02099999999999	C8H6O4	[M-H]-	Phthalic acid	Organic acids	40229	45613	51178
pme0368	Positive	579.16	578.13699999999994	C27H30O14	[M+H]+	Apigenin 7-rutinoside(Isorhoifolin)	Flavonoids	103900	102730	114670
pme0490	Positive	124	123.027	C6H5NO2	[M+H]+	Nicotinic acid	Others	10827	10658	13091
pme0500	Negative	503.44	504.14	C18H32O16	[M-H]-	D-(+)-Melezitose	Others	12372	12994	14368
pme0513	Negative	151	152.05799999999999	C5H12O5	[M-H]-	Xylitol	Others	18170	17016	20553
pme0519	Negative	341	342.096	C12H22O11	[M-H]-	D-(+)-Sucrose	Others	5758500	6347600	5428600
pme0534	Negative	195.16	196.047	C6H12O7	[M-H]-	Gluconic acid	Others	194940	188510	194160
pme1086	Negative	306	307.06799999999998	C10H17N3O6S	[M-H]-	Glutathione reduced form	Amino acids and derivatives	499640	423380	246800
pme1109	Positive	152	151.04300000000001	C5H5N5O	[M+H]+	Guanine	Nucleotides and derivatives	8617400	8279300	9852900
pme1173	Positive	137	136.03299999999999	C5H4N4O	[M+H]+	Allopurinol	Nucleotides and derivatives	366110	299380	359070
pme1184	Positive	268.10000000000002	267.084	C10H13N5O4	[M+H]+	Deoxyguanosine	Nucleotides and derivatives	18520000	19138000	20705000
pme1187	Negative	257.08	258.072	C10H14N2O6	[M-H]-	5-Methyluridine	Nucleotides and derivatives	30774	31482	22843
pme1194	Positive	228	227.07900000000001	C9H13N3O4	[M+H]+	Deoxycytidine	Nucleotides and derivatives	4036500	5028400	4868400
pme1210	Positive	150	149.042	C5H11NO2S	[M+H]+	L-Methionine	Amino acids and derivatives	28153	30019	35332
pme1286	Positive	385	384.10300000000001	C14H20N6O5S	[M+H]+	S-(5'-Adenosy)-L-homocysteine	Amino acids and derivatives	92561	110190	102740
pme1299	Negative	183	184.029	C8H8O5	[M-H]-	DL-3,4-Dihydroxymandelic acid	Phenolic acids	10440	8954.9	14461
pme1373	Negative	306	307.04199999999997	C9H14N3O7P	[M-H]-	2'-Deoxycytidine-5'-monophosphate	Nucleotides and derivatives	10432	14386	6713.3
pme1383	Positive	170.1	169.065	C8H11NO3	[M+H]+	Pyridoxine	Others	190500	220090	218590
pme1397	Positive	271.06	271.06099999999998	C15H11O5+	[M]+	Pelargonidin	Flavonoids	11052	16774	15992
pme1398	Positive	465.1	465.10300000000001	C21H21O12+	[M]+	Delphinidin 3-O-glucoside (Mirtillin)	Flavonoids	28983	37052	45871
pme1419	Positive	164	199.03200000000001	C6H14ClNO2S	[M-Cl]+	L-Methionine methyl ester	Amino acids and derivatives	115330	135290	157720
pme1474	Positive	298	297.07499999999999	C11H15N5O3S	[M+H]+	5'-Deoxy-5'-(methylthio)adenosine	Nucleotides and derivatives	2216600	3258200	4274300
pme1816	Negative	353	354.07900000000001	C16H18O9	[M-H]-	Neochlorogenic acid(5-O-Caffeoylquinic acid)	Phenolic acids	1318200	991670	998680
pme2019	Negative	149	150.04400000000001	C5H10O5	[M-H]-	DL-Arabinose	Others	540130	510810	514590
pme2237	Negative	181.08	182.06700000000001	C6H14O6	[M-H]-	Dulcitol	Others	9357.1	9286.5	6776.3
pme2266	Positive	245.09	244.07499999999999	C10H16N2O3S	[M+H]+	Biotin	Others	19117	29099	26834
pme2268	Positive	138	137.042	C7H7NO2	[M+H]+	Trigonelline	Alkaloids	546270	571360	538210
pme2482	Positive	139.1	138.02600000000001	C7H6O3	[M+H]+	Protocatechuic aldehyde	Flavonoids	269880	245690	233650
pme2559	Negative	174	175.03899999999999	C6H9NO5	[M-H]-	N-Acetylaspartate	Amino acids and derivatives	25202	34628	23745
pme2566	Negative	217	218.078	C8H14N2O5	[M-H]-	(5-L-Glutamyl)-L-amino acid	Amino acids and derivatives	108820	101730	101050
pme2596	Positive	184.05	183.04499999999999	C8H9NO4	[M+H]+	4-Pyridoxic acid	Others	58405	67243	71569
pme2617	Positive	166	165.036	C5H11NO3S	[M+H]+	Methionine sulfoxide	Amino acids and derivatives	402230	465200	489500
pme2693	Positive	131	130.1	C6H14N2O	[M+H]+	N-Acetylputrescine	Alkaloids	395540	426550	378080
pme2758	Negative	162	163.03899999999999	C5H9NO5	[M-H]-	4-Hydroxy-L-glutamic acid	Amino acids and derivatives	12212	11585	9749.6
pme2776	Positive	253.1	252.08600000000001	C10H12N4O4	[M+H]+	2'-Deoxyinosine	Nucleotides and derivatives	1549800	1631200	1800400
pme2890	Positive	269	268.041	C8H16N2O4S2	[M+H]+	L-Homocystine	Amino acids and derivatives	63561	71652	58439
pme3007	Negative	403	403.98500000000001	C9H14N2O12P2	[M-H]-	Uridine 5’-diphosphate	Nucleotides and derivatives	303990	281930	291170
pme3011	Positive	104.06	103.056	C4H9NO2	[M+H]+	γ-Aminobutyric acid	Organic acids	1619300	1747300	1593500
pme3017	Positive	104	103.056	C4H9NO2	[M+H]+	2-Aminoisobutyric acid	Amino acids and derivatives	619610	660980	588520
pme3033	Positive	104	103.056	C4H9NO2	[M+H]+	N,N-Dimethylglycine	Amino acids and derivatives	720300	778770	720780
pme3184	Positive	332	331.053	C10H14N5O6P	[M+H]+	2'-Deoxyadenosine-5'-monophosphate	Nucleotides and derivatives	189860	165550	202050
pme3188	Negative	323	324.02100000000002	C9H13N2O9P	[M-H]-	Uridine 5'-monophosphate	Nucleotides and derivatives	89580	105960	97065
pme3207	Negative	141.03	142.02099999999999	C6H6O4	[M-H]-	Trans,trans-Muconic acid	Organic acids	210080	286230	256890
pme3255	Positive	179	178.09	C11H14O2	[M+H]+	Methyleugenol	Phenolic acids	6542	6357.7	6979.4
pme3337	Positive	384	383.09	C14H17N5O8	[M+H]+	N6-Succinyl Adenosine	Nucleotides and derivatives	243910	345540	346870
pme3382	Negative	160	161.059	C6H11NO4	[M-H]-	N-Acetylthreonine	Amino acids and derivatives	18307	15955	15715
pme3391	Positive	479.12	479.11900000000003	C22H23O12+	[M]+	Petunidin 3-O-glucoside	Flavonoids	433070	342390	484890
pme3437	Positive	213.07	212.05799999999999	C10H12O5	[M+H]+	Eudesmic acid(3,4,5-trimethoxybenzoic acid)	Phenolic acids	25559	21088	23114
pme3443	Negative	207.1	208.06399999999999	C11H12O4	[M-H]-	Sinapinaldehyde	Phenolic acids	32813	35557	40598
pme3459	Positive	317.2	316.185	C20H28O3	[M+H]+	Caffeyl alcohol	Phenolic acids	68862	72111	91382
pme3475	Positive	273.07	272.05799999999999	C15H12O5	[M+H]+	Butin	Flavonoids	14513	11495	13918
pme3705	Negative	193.14	194.03299999999999	C6H10O7	[M-H]-	D-Glucoronic acid	Others	503790	481220	518980
pme3732	Positive	244.09	243.07300000000001	C9H13N3O5	[M+H]+	Cytidine	Nucleotides and derivatives	5523900	7288500	6281100
pme3827	Positive	198.2	197.059	C9H11NO4	[M+H]+	3,4-Dihydroxy-DL-phenylalanine	Amino acids and derivatives	100690	98145	79742
pme3961	Positive	252	251.089	C10H13N5O3	[M+H]+	Deoxyadenosine	Nucleotides and derivatives	18879000	17936000	19078000
pme3967	Positive	312	311.10700000000003	C12H17N5O5	[M+H]+	2-(Dimethylamino)guanosine	Nucleotides and derivatives	2195300	2426800	2515200
pme3968	Positive	166	165.05699999999999	C6H7N5O	[M+H]+	7-Methylguanine	Nucleotides and derivatives	20437	27721	24854
pmf0284	Negative	177.06	178.05500000000001	C10H10O3	[M-H]-	Riboprine	Phenolic acids	18017	27353	24705
pmf0585	Positive	116.1	115.056	C5H9NO2	[M+H]+	DL-Proline	Amino acids and derivatives	117840	166000	102060
pmn001367	Negative	315.07	316.065	C13H16O9	[M-H]-	Protocatechuic acid-4-glucoside	Phenolic acids	575380	602490	578350
pmn001380	Negative	187.1	188.09299999999999	C9H16O4	[M-H]-	Eucommiol	Others	241050	237520	258670
pmn001382	Negative	515.12	516.10500000000002	C25H24O12	[M-H]-	Isochlorogenic acid A	Phenolic acids	21106	35897	15195
pmn001384	Negative	515.12	516.10500000000002	C25H24O12	[M-H]-	Isochlorogenic acid C	Phenolic acids	40732	28662	22256
pmn001409	Negative	477.14	478.125	C23H26O11	[M-H]-	Plantainoside A	Phenolic acids	19176	15030	7591.7
pmn001419	Negative	325.08999999999997	326.08499999999998	C15H18O8	[M-H]-	1-O-[(E)-p-Cumaroyl]-β-D-glucopyranose	Phenolic acids	843040	696520	539190
pmn001421	Negative	337.09	338.08499999999998	C16H18O8	[M-H]-	3-O-(E)-p-Coumaroyl quinic acid	Phenolic acids	349990	418960	315310
pmn001468	Negative	461.1	462.11399999999998	C19H26O13	[M-H]-	Sibiricose A3	Phenolic acids	35648	54691	59407
pmn001495	Negative	329.2	330.25099999999998	C19H38O4	[M-H]-	Hexadecanoic acid 2,3-dihydroxypropyl ester	Lipids	15869000	15427000	14895000
pmn001517	Negative	329.1	330.113	C15H22O8	[M-H]-	3,4,5-Trimethoxyphenyl-β-D-Glucopyranoside	Phenolic acids	7821300	7321600	8342000
pmn001518	Negative	331.1	332.05900000000003	C13H16O10	[M-H]-	1-O-Galloyl-β-D-glucose	Phenolic acids	43319	36453	35862
pmn001578	Negative	255.23	256.21899999999999	C16H32O2	[M-H]-	Hexadecanoic acid	Lipids	23125000	31048000	26464000
pmn001588	Negative	665.2	666.18399999999997	C24H42O21	[M-H]-	Nystose	Others	35008	25157	23985
pmn001610	Negative	307.3	308.24799999999999	C20H36O2	[M-H]-	Eicosadienoic acid	Lipids	146780	185010	188980
pmn001611	Negative	253.2	254.22499999999999	C16H30O2	[M-H]-	Palmitoleic acid	Lipids	1913000	2350600	2042300
pmn001669	Negative	237.1	238.07300000000001	C12H14O5	[M-H]-	Methyl sinapate	Phenolic acids	19375	22066	20957
pmn001688	Negative	295.23	296.214	C18H32O3	[M-H]-	9S-Hyroxy-10E,12E-octadecadienoic acid	Lipids	5691200	5674100	5417700
pmn001689	Negative	311.22000000000003	312.20800000000003	C18H32O4	[M-H]-	9-Hydroxy-12-oxo-10-octadecenoic acid	Lipids	128040	109970	115960
pmn001690	Negative	327.10000000000002	328.13299999999998	C16H24O7	[M-H]-	3-Hydroxy-4-isopropylbenzylalcohol 3-glucoside	Phenolic acids	106880	111960	87331
pmn001691	Negative	327.22000000000003	328.202	C18H32O5	[M-H]-	9,12,13-Trihyroxy-10,15-octadecadienoic acid	Lipids	1618000	1704300	1642300
pmn001694	Negative	329.23	330.21699999999998	C18H34O5	[M-H]-	9,10,13-Trihyroxy-11-octadecadienoic acid	Lipids	15257000	15696000	15301000
pmn001695	Negative	371.1	372.08800000000002	C16H20O10	[M-H]-	Trihydroxycinnamoylquinic acid	Phenolic acids	390510	473750	426480
pmn001714	Negative	655.29999999999995	328.13299999999998	C16H24O7	[2M-H]-	3-Hydroxy-4-isopropylbenzylalchol 3-glucoside	Phenolic acids	6173.2	8641.9	8721.6
pmn001728	Negative	289.08	290.11200000000002	C15H18N2O4	[M-H]-	N-Acetyl-DL-tryptophan	Amino acids and derivatives	97400	106370	91544
pmp000001	Positive	301.07	300.053	C16H12O6	[M+H]+	Hispidulin	Flavonoids	21297	20743	23757
pmp000004	Positive	331.08	330.07400000000001	C17H14O7	[M+H]+	Jaceosidin	Flavonoids	116110	128090	123330
pmp000087	Positive	269.10000000000002	268.08100000000002	C13H16O6	[M+H]+	2-Feruloyl-sn-glycerol	Phenolic acids	96084	105400	96993
pmp000091	Positive	445.14	444.12200000000001	C23H24O9	[M+H]+	Glyceryl 1,3-diferulate	Phenolic acids	52762	55997	50737
pmp000231	Positive	339.1	338.08499999999998	C16H18O8	[M+H]+	Trans-3-O-p-coumaric quinic acid	Phenolic acids	819310	960440	944340
pmp000234	Positive	527.15	526.125	C27H26O11	[M+H]+	Salcolin A	Flavonoids	209330	214700	222450
pmp000235	Positive	527.15	526.125	C27H26O11	[M+H]+	Salcolin B	Flavonoids	210910	233660	247370
pmp000413	Positive	433.11	432.08800000000002	C21H20O10	[M+H]+	Genistein 8-C-glucoside	Flavonoids	13178	15486	15076
pmp000579	Positive	463.12	462.096	C22H22O11	[M+H]+	Diosmetin-7-O-galactoside	Flavonoids	93600	99874	106940
pmp000580	Positive	465.1	464.07600000000002	C21H20O12	[M+H]+	Isoquercitrin(Quercetin 3-O-β-D-glucoside)	Flavonoids	10894	8160.5	8945.9
pmp000628	Positive	261.16000000000003	260.13799999999998	C15H20N2O2	[M+H]+	9α-Hydroxysophoramine	Alkaloids	2801200	2779700	2900300
pmp000970	Positive	319.2	318.19900000000001	C20H30O3	[M+H]+	Hispanolone	Others	181500	181530	191020
pmp001106	Positive	595.16999999999996	594.13199999999995	C27H30O15	[M+H]+	Vitexin-2-O-D-glucopyranoside	Flavonoids	26258	21829	20831
pmp001198	Positive	132.1	131.08500000000001	C6H13NO2	[M+H]+	6-Deoxyfagomine	Alkaloids	454910	416590	482950
pmp001250	Positive	520.34	520.30399999999997	C26H51NO7P+	[M]+	PC(18:2)	Lipids	1079200	1160200	1177700
pmp001251	Positive	520.34	520.30399999999997	C26H51NO7P+	[M]+	PC(18:2)isomer	Lipids	1117500	1183500	1198100
pmp001264	Positive	274.27999999999997	273.24299999999999	C16H35NO2	[M+H]+	Hexadecylsphingosine	Lipids	1841800	1917100	1897500
pmp001270	Positive	494.33	493.28199999999998	C24H48NO7P	[M+H]+	LysoPC(16:1)	Lipids	251280	263420	282860
pmp001271	Positive	679.39	678.33900000000006	C33H58O14	[M+H]+	2,3-Dihydroxypropyl-9,12-octadecadienoate-hexose-hexose	Lipids	129270	133170	99769
pmp001272	Positive	478.29	477.25299999999999	C23H44NO7P	[M+H]+	3-{(2-Aminoethoxy)(hydroxy)phosphoryl]oxy}-2-12-octadecadienoate	Alkaloids	1634600	1665000	1474300
pmp001273	Positive	520.34	519.29600000000005	C26H50NO7P	[M+H]+	LysoPC(18:2)	Lipids	1203400	1234700	1163400
pmp001274	Positive	542.32000000000005	541.28200000000004	C28H48NO7P	[M+H]+	2-Hydroxy-5,8,11,14,17-icosapentaenoyloxy]propyl-2-(trimethylammonio)ethyl phosphate	Alkaloids	1668800	2036500	1931200
pmp001275	Positive	672.42	671.36300000000006	C31H61O14N	[M+H]+	3-Hydroxypropyl palmitate glc-glucosamine	Alkaloids	285340	330110	303810
pmp001276	Positive	677.37	676.32399999999996	C33H56O14	[M+H]+	2,3-Dihydroxypropyl-9,12,15-octadecatrienoate-hexose-hexose	Lipids	241670	219270	224020
pmp001277	Positive	454.3	453.25299999999999	C21H44NO7P	[M+H]+	3-{(2-Aminoethoxy)(hydroxy)phosphoryl]oxy}-2-hydroxypropyl palmitate	Alkaloids	9844800	9643800	9954900
pmp001279	Positive	518.32000000000005	517.27599999999995	C21H48N3O9P	[M+H]+	Bis(N,N-diethylethanaminium)-2-acetamido-1,5-anhydro-2-deoxy-1-[-hydroxy(phosphonato)methyl]-D-glucitol	Alkaloids	933890	875140	778860
pmp001280	Positive	480.31	479.26799999999997	C23H46NO7P	[M+H]+	3-{[(2-Aminoethoxy)(hydroxy)phosphoryl]oxy}-2-hydroxypropyl-9,12-octadecenoate	Alkaloids	1172300	1342300	1464800
pmp001281	Positive	522.36	521.31100000000004	C26H52NO7P	[M+H]+	LysoPC(18:1)	Lipids	479640	562710	598530
pmp001282	Positive	544.34	543.29600000000005	C28H50NO7P	[M+H]+	Propyl2-(trimethylammonio)ethyl phosphate	Others	519120	525340	633550
pmp001283	Positive	355.29	354.25099999999998	C21H38O4	[M+H]+	Glyceryl linoleate	Lipids	146110	129860	120960
pmp001286	Positive	524.37	523.32500000000005	C26H54NO7P	[M+H]+	LysoPC(18:0)	Lipids	213390	219560	208800
pmp001309	Positive	465.1	464.07600000000002	C21H20O12	[M+H]+	6-Hydroxykaempferol-7-O-glucoside	Flavonoids	23322	27287	18069
Qingke_Rfmb087-1-1	Negative	311.22000000000003	312.23	C18H32O4	[M-H]-	13-Oxo-9-hydroxy-10-octadecenoic acid	Lipids	243780	209330	239910
Qingke_Rfmb318-1-2	Positive	144.1	144.10300000000001	C7H14NO2+	[M]+	Proline betaine(ProBet)	Amino acids and derivatives	504490	697370	643010
Qingke_Rfmb320-1-3	Positive	144.1	143.095	C7H13NO2	[M+H]+	1,2-N-Methylpipecolic acid	Amino acids and derivatives	1840000	2313400	2341600
Rfmb089	Negative	313.24	314.22199999999998	C18H34O4	[M-H]-	9,10-Dihydroxy-12-octadecenoic acid	Lipids	78863	82284	75926
Rfmb090	Negative	295.23	296.214	C18H32O3	[M-H]-	13-Hydroxy-9,11-octadecadienoic acid	Lipids	5856100	5765200	5419500
Rfmb091	Negative	295.23	296.214	C18H32O3	[M-H]-	9-Hydroxy-10,12-octadecadienoic acid	Lipids	5896200	5837900	5762500
Rfmb25703	Negative	519.19000000000005	520.16800000000001	C26H32O11	[M-H]-	Pinoresinol-Hexose	Lignans and Coumarins	72098	63976	66377
Rfmb26203	Negative	579.21	580.18600000000004	C28H36O13	[M-H]-	Syringaresinol-Hex	Lignans and Coumarins	781000	598910	667820
Rfmb319	Positive	130.09	129.07	C6H11NO2	[M+H]+	Pipecolic acid	Amino acids and derivatives	37508	33714	42638
Smjp002166	Positive	328.12	327.11	C18H17NO5	[M+H]+	(E)-N-(4-Hydroxycinnamoyl)tyrosine	Amino acids and derivatives	25405	27596	30489
Smjp002269	Positive	328.12	327.11	C18H17NO5	[M+H]+	(Z)-N-(4-Hydroxycinnamoyl)tyrosine	Amino acids and derivatives	25206	27091	26074
YC512118	Positive	282.27999999999997	281.24900000000002	C18H35NO	[M+H]+	Octadecenoic amide	Others	62417	52819	60716
Zmhn001926	Negative	299.08	300.084	C13H16O8	[M-H]-	Salicylic acid O-glycoside	Phenolic acids	2488300	2522300	2235100
Zmhn002301	Negative	325.08999999999997	326.10000000000002	C15H18O8	[M-H]-	p-Coumaric acid-O-glycoside	Phenolic acids	196510	173750	148290
Zmhn002422	Negative	355.1	356.11	C16H20O9	[M-H]-	Feruloyl glucose	Phenolic acids	217580	176390	160070
Zmhn002513	Negative	385.11	386.12099999999998	C17H22O10	[M-H]-	Isosinapic acid-hexoside	Phenolic acids	147820	151770	119840
Zmhn003534	Negative	433.11	434.12099999999998	C21H22O10	[M-H]-	Naringenin-O-glucoside	Flavonoids	19895	24497	20953
Zmhp003514	Positive	301.07	300.06299999999999	C16H12O6	[M+H]+	6,7,8-Tetrahydroxy-5-methoxyflavone	Flavonoids	18362	18422	17676
Zmxn001997	Negative	299.08	300.084	C13H16O8	[M-H]-	Isosalicylic acid O-glycoside	Phenolic acids	2613500	2763600	2530900
Zmxn002744	Negative	355.1	356.11	C16H20O9	[M-H]-	Feruloyl glucose-iso2	Phenolic acids	4861200	4284400	4324200
Zmxn002848	Negative	355.1	356.11	C16H20O9	[M-H]-	Feruloyl glucose-iso3	Phenolic acids	5063500	4782500	4385000

## Sheet: S6
Amino Acid Standard Reference Information						Information on Flavonoid Standard Reference Materials						Information on Phenolic Acid Standard Reference Materials
Amino Acid	CAS	Supplier				Standard Compounds	CAS	Supplier				Standard Compounds	CAS	Supplier
Glycine	56-40-6	HUSHI				Chrysin	480-40-0	aladdin				Trans-Ferulic acid	537-98-4	sigma
Alanine	56-41-7	HUSHI				Daidzein	486-66-8	aladdin				4-Hydroxybenzoic acid	99-96-7	sigma
Serine	56-45-1	HUSHI				Fisetin	528-48-3	aladdin				Hydrocinnamic acid	501-52-0	sigma
Proline	147-85-3	HUSHI				Kaempferol	520-18-3	aladdin				Trans-Cinnamic acid	140- 10-3	sigma
Threonine	72-19-5	HUSHI				Luteolin	491-70-3	aladdin				Vanillic acid	121-34-6	sigma
Aspartic acid	56-84-8	HUSHI				Catechin	154-23-4	aladdin				Vanillin	121-33-5	sigma
Glutamine	56-85-9	HUSHI				Quercetin	117-39-5	aladdin				Gallic acid	149-91-7	sigma
Lysine	56-87-1	HUSHI				Icariin	489-32-7	aladdin				Phenylalanine	673-31-4	sigma
Glutamic acid	56-86-0	HUSHI				Naringin	10236-47-2	aladdin				Catechin	88191-48-4	sigma
Methionine	63-68-3	HUSHI				Diosmin	520-27-4	aladdin				L-Epicatechin	35323-91-2	sigma
Phenylalanine	63-91-2	HUSHI				Naringenin	67604-48-2	sigma				p-Hydroxycinnamic Acid	501-98-4	sigma
Arginine	74-79-3	HUSHI				Puerarin	3681-99-0	MACKLIN				Benzoic acid	65-85-0	sigma
Tryptophan	60-18-4	HUSHI				Biochanin A	491-80-5	MeilunBio				Protocatechualdehyde	139-85-5	sigma
Tryptophan	73-22-3	HUSHI				Epicatechin	490-46-0	MeilunBio				3,4-Dihydroxybenzoic acid	99-50-3	sigma
γ-aminobutyric acid	56-12-2	Sinopharm Chemical Reagent Co.Ltd				Isovitexin	38953-85-4	MeilunBio				Caffeic acid	331-39-5	sigma
Valine	72-18-4	sigma				Liquiritigenin	578-86-9	Chengdu Herbpur ify CO.,LTD				Syringic acid	530-57-4	sigma
leucine	61-90-5	sigma				Formononetin	485-72-3	Chengdu Herbpur ify CO.,LTD				Syringaldehyde	134-96-3	sigma
homocysteine	454-29-5	sigma				Apigenin	520-36-5	Chengdu Herbpur ify CO.,LTD				Sinapic acid	530-59-6	sigma
histidine	71-00-1	sigma				Glycitein	40957-83-3	Chengdu Herbpur ify CO.,LTD				Salicylic acid	69-72-7	sigma
isoleucine	73-32-5	aladdin				Dihydroquercetin	480-18-2	Chengdu Herbpur ify CO.,LTD
asparagine	70-47-3	Beijing Vokai Biotechnolog				Dihydromyricetin	27200-12-0	Chengdu Herbpur ify CO.,LTD
						Vitexin	3681-93-4	Chengdu Herbpur ify CO.,LTD
						Genistin	529-59-9	Chengdu Herbpur ify CO.,LTD
						Glycitin	40246-10-4	Chengdu Herbpur ify CO.,LTD
						Astragalin	480-10-4	Chengdu Herbpur ify CO.,LTD
						Quercitrin	522-12-3	Chengdu Herbpur ify CO.,LTD
						Luteoloside	1268798	Chengdu Herbpur ify CO.,LTD
						Daidzin	552-66-9	Chengdu Herbpur ify CO.,LTD
						Isoquercitrin	482-35-9	Chengdu Herbpur ify CO.,LTD
						Genistein	446-72-0	Beijing Vokai Biotechnolog
						Baicalin	21967-41-9	Beijing Vokai Biotechnolog
						Kaempferol	491-54-3	Shanghai Yuanye Bio-echnology Co., Ltd
						Myricetin	529-44-2	Shanghai Yuanye Bio-echnology Co., Ltd
						Silybin	22888-70-6	Shanghai Yuanye Bio-echnology Co., Ltd
						Rutin	153-18-4	Shanghai Yuanye Bio-echnology Co., Ltd

## Sheet: S7
Sucrose Solutions for Sweetness						Master Control Sheet
Gradient	Solution	Concentration	Corresponding Score Anchor			Panelist ID	Sample Set Type	Serving Order & Codes (left to right)	Corresponding True Sample (For Operator Only)
0	Purified Water	0	0 (None)			1	AAB	[367], [152], [367]	[Sweet A], [Bitter B], [Sweet A]
1	Very Dilute Sugar Solution	2g/L	1 (Very Weak/Threshold)			2	ABB	[485], [841], [841]	[Sweet A], [Bitter B], [Bitter B]
2	Dilute Sugar Solution	4g/L	2 (Weak)			3	BAB	[724], [639], [724]	[Bitter B], [Sweet A], [Bitter B]
3	Medium Sugar Solution	8g/L	3 (Medium )			4	BBA	[206], [206], [893]	[Bitter B], [Bitter B], [Sweet A]
4	Concentrated Sugar Solution	16g/L	4 (Strong)			5	AAB	[152], [367], [152]	[Bitter B], [Sweet A], [Bitter B]
5	Very Concentrated Sugar Solution	32g/L	5 (Very Strong)			6	ABA	[841], [485], [841]	[Bitter B], [Sweet A], [Bitter B]
						7	BBA	[893], [206], [206]	[Sweet A], [Bitter B], [Bitter B]
						8	BAB	[639], [724], [639]	[Sweet A], [Bitter B], [Sweet A]
						9	ABB	[485], [841], [841]	[Sweet A], [Bitter B], [Bitter B]
Quinine Hydrochloride Solutions for Bitterness						10	ABA	[841], [485], [841]	[Bitter B], [Sweet A], [Bitter B]
Gradient	Solution	Concentration	Corresponding Score Anchor
0	Purified Water	0	0 (None)
1	Very Dilute Quinine Solution	0.0025g/L	1 (Very Weak/Threshold)
2	Dilute Quinine Solution	0.005g/L	2 (Weak)			Response Form
3	Medium Quinine Solution	0.01g/L	3 (Medium )			Number:
4	Concentrated Quinine Solution	0.02g/L	4 (Strong)			Date:
5	Very Concentrated Quinine Solution	0.04g/L	5 (Very Strong)			Evaluator ID:
						Instructions: Assessors will receive three coded samples, of which two are identical and one is distinct. Please taste them in sequence, identify the sample that you perceive to have a flavor different from the other two, and circle its code below.
						The three samples for sensory evaluation are coded as:[ ]、 [ ]、 [ ]
						Code of the perceived distinct sample:[ ] (Please circle one of the three options.)
						Intensity Rating (Please rate the two samples with distinct flavor profiles that you have evaluated) (0 = Absent, 3 = Moderate, 5 = Extremely Intense)
						Sample Code		Sweetness Intensity（0-5）	Bitterness Intensity（0-5）
						[ ]
						[ ]
						Please briefly describe the rationale for your judgment.(e.g., Which sample exhibited higher sweetness intensity? Which sample presented a bitter attribute?)
